# Supplementary material for: Integration of mate pair sequences to improve shotgun assemblies of flow-sorted chromosome arms of hexaploid wheat
Source: BMC Genomics. 2013 Apr 4;14:222. doi: 10.1186/1471-2164-14-222 (PMC3622640; doi:10.1186/1471-2164-14-222)
Supplement: Additional file 2 — BAC_contigs_from_50_BACs. [file 1471-2164-14-222-S2.zip]

Archive with 1 entries (1 files):
- BAC_contigs_from_50_BACs.fa
